# Supplementary material for: Integrating Multiple Analytical Datasets to Compare Metabolite Profiles of Mouse Colonic-Cecal Contents and Feces
Source: Metabolites. 2015 Sep 11;5(3):489–501. doi: 10.3390/metabo5030489 (PMC4588808; doi:10.3390/metabo5030489)
Supplement: Supplementary File 1 [file metabolites-05-00489-s001.zip › Supplementary Table 1.xlsx]

## Sheet: Sheet1
Supplementary Table 1, The metabolite/abundance profile of colonic-cecal content and feces.
ID	variable	coloic cecal- content mean ± stdev	feces mean ± stdev	colonic cecal-content vs feces	colonic cecal-content feces_t test_adjusted p value
1	zymosterol	1510 ± 330	2730 ± 700	0.6	1.830487e-02	*
2	xylulose	2140 ± 2100	6290 ± 2400	0.3	4.017986e-02	*
3	xylitol	1600 ± 1400	3240 ± 3900	0.5	4.450466e-01
4	xanthurenic acid	392 ± 200	1030 ± 520	0.4	1.435826e-01
5	xanthine	976 ± 160	1060 ± 300	0.9	7.397212e-01
6	vanillic acid	227 ± 150	134 ± 21	1.7	3.791045e-01
7	valine	48200 ± 12000	38000 ± 39000	1.3	3.458572e-01
8	uridine-5'-monophosphate	65.4 ± 23	55 ± 16	1.2	5.532040e-01
9	uridine	1240 ± 330	620 ± 300	2.0	4.025674e-02	*
10	uric acid	381 ± 99	282 ± 61	1.3	1.999915e-01
11	urea	28.6 ± 7.8	27200 ± 32000	0.0	1.953112e-03	*
12	uracil	14000 ± 4100	17000 ± 2400	0.8	2.507263e-01
13	UDP GlcNAc	934 ± 520	220 ± 66	4.3	1.188557e-02	*
14	tyrosine	35300 ± 14000	31600 ± 27000	1.1	5.636086e-01
15	tryptophan	13400 ± 4100	8370 ± 4900	1.6	1.201988e-01
16	trehalose	10800 ± 4600	6620 ± 3000	1.6	2.499584e-01
17	tocopherol beta	1400 ± 290	3800 ± 560	0.4	2.099590e-04	*
18	tocopherol alpha	11900 ± 6500	34400 ± 5400	0.3	6.950786e-02
19	thymine	4470 ± 2100	3780 ± 750	1.2	7.162750e-01
20	thymidine	929 ± 630	754 ± 180	1.2	9.891873e-01
21	threonine	23100 ± 8600	8920 ± 4800	2.6	3.195392e-02	*
22	threonic acid	1110 ± 570	291 ± 270	3.8	2.275503e-02	*
23	threitol	153 ± 45	345 ± 420	0.4	4.450466e-01
24	taurine	183000 ± 140000	16800 ± 14000	10.9	1.984844e-02	*
25	tagatose	311 ± 150	455 ± 350	0.7	5.111521e-01
26	sulfuric acid	23700 ± 7300	12500 ± 2500	1.9	1.593612e-02	*
27	sucrose	2190 ± 3100	4840 ± 4200	0.5	2.082158e-01
28	succinic acid	11000 ± 2500	9090 ± 2800	1.2	3.887958e-01
29	stigmasterol	2780 ± 430	3010 ± 800	0.9	8.013249e-01
30	stearic acid	626000 ± 1e+05	859000 ± 280000	0.7	2.664012e-01
31	squalene	11800 ± 3300	39500 ± 11000	0.3	1.257214e-03	*
32	spermidine	1390 ± 570	995 ± 790	1.4	3.670377e-01
33	sorbitol	5800 ± 11000	742 ± 550	7.8	4.482352e-01
34	sophorose	497 ± 420	1390 ± 1100	0.4	2.070406e-01
35	shikimic acid	2230 ± 1500	2170 ± 2000	1.0	9.229898e-01
36	serine	27500 ± 4100	8320 ± 4700	3.3	1.593699e-02	*
37	sarcosine	10100 ± 2900	8550 ± 1700	1.2	5.055436e-01
38	saccharopine	673 ± 500	1350 ± 710	0.5	2.338194e-01
39	ribulose-5-phosphate	49.4 ± 40	35.2 ± 7	1.4	6.269154e-01
40	ribose	7000 ± 4300	3830 ± 1200	1.8	2.891305e-01
41	ribitol	1530 ± 680	1540 ± 1200	1.0	9.082478e-01
42	raffinose	25200 ± 52000	1130 ± 1200	22.3	3.494338e-01
43	quinic acid	604 ± 590	776 ± 1200	0.8	8.607038e-01
44	pyrophosphate	12700 ± 9200	3870 ± 1100	3.3	1.335101e-01
45	pyrogallol	381 ± 450	135 ± 21	2.8	3.877424e-01
46	pyrazine 2,5-dihydroxy	326 ± 74	154 ± 18	2.1	1.510288e-03	*
47	putrescine	1230 ± 980	1060 ± 680	1.2	8.510191e-01
48	pseudouridine	1020 ± 220	1830 ± 1100	0.6	2.075928e-01
49	proline	26200 ± 11000	23900 ± 21000	1.1	5.400860e-01
50	phytol	1350 ± 270	2830 ± 810	0.5	1.071866e-02	*
51	p-hydroquinone	362 ± 200	222 ± 51	1.6	2.507263e-01
52	phosphoric acid	12000 ± 6300	6550 ± 2100	1.8	2.209671e-01
53	phosphoethanolamine	1260 ± 260	959 ± 240	1.3	1.673937e-01
54	phenylethylamine	168 ± 81	395 ± 90	0.4	1.015158e-02	*
55	phenylalanine	11200 ± 4400	7210 ± 4700	1.6	2.507263e-01
56	phenylacetic acid	1340 ± 1100	735 ± 140	1.8	5.010964e-01
57	pentadecanoic acid	7250 ± 1500	11600 ± 3600	0.6	1.009990e-01
58	pelargonic acid	6100 ± 2200	1910 ± 510	3.2	4.879152e-03	*
59	pantothenic acid	3560 ± 4200	2670 ± 790	1.3	9.601100e-01
60	palmitoleic acid	17800 ± 9200	22500 ± 7100	0.8	4.450466e-01
61	palmitic acid	91500 ± 23000	125000 ± 33000	0.7	2.216294e-01
62	palatinitol	104 ± 120	20.6 ± 9.3	5.0	2.058377e-01
63	oxoproline	171000 ± 47000	29000 ± 9700	5.9	1.357692e-04	*
64	oxalic acid	6700 ± 1500	2560 ± 670	2.6	1.149547e-03	*
65	orotic acid	576 ± 720	796 ± 550	0.7	4.419796e-01
66	ornithine	10400 ± 2400	22600 ± 18000	0.5	3.614180e-01
67	oleic acid	42200 ± 17000	109000 ± 29000	0.4	9.312571e-03	*
68	octadecanol	581 ± 140	668 ± 250	0.9	7.162750e-01
69	O-acetylserine	275 ± 120	681 ± 420	0.4	1.053704e-01
70	noradrenaline	281 ± 140	697 ± 190	0.4	1.593612e-02	*
71	nonadecanoic acid	2330 ± 300	2780 ± 760	0.8	3.731592e-01
72	N-methylalanine	11300 ± 4500	5920 ± 2400	1.9	7.897122e-02
73	nicotinamide	3740 ± 680	336 ± 460	11.1	1.593699e-02	*
74	N-acetylornithine	1230 ± 510	1770 ± 710	0.7	2.917777e-01
75	N-acetyl-L-ornithine	1190 ± 450	1810 ± 710	0.7	2.335852e-01
76	N-acetyl-glutamic acid	5430 ± 1500	4210 ± 2000	1.3	3.778230e-01
77	N-acetyl-D-mannosamine	2360 ± 970	1240 ± 370	1.9	1.176830e-01
78	N-acetylaspartic acid	5460 ± 1500	3200 ± 1300	1.7	6.937328e-02
79	monomyristin	691 ± 310	4940 ± 1400	0.1	2.797918e-04	*
80	mevalonic acid	138 ± 21	406 ± 290	0.3	7.897122e-02
81	isoheptadecanoic acid	11300 ± 3600	14500 ± 5400	0.8	4.880107e-01
82	methionine sulfoxide	3370 ± 990	2250 ± 1800	1.5	2.053400e-01
83	methionine	6600 ± 2800	2320 ± 3200	2.8	4.862412e-02	*
84	melezitose	473 ± 540	17.4 ± 4.4	27.2	6.937328e-02
85	mannose	20900 ± 25000	6110 ± 1300	3.4	2.075928e-01
86	mannitol	1030 ± 840	1000 ± 590	1.0	9.175936e-01
87	maltotriose	3340 ± 2400	4430 ± 2300	0.8	4.601789e-01
88	maltose	9540 ± 4600	6770 ± 2400	1.4	4.450826e-01
89	malic acid	1270 ± 600	325 ± 140	3.9	6.359009e-03	*
90	maleimide	1660 ± 260	700 ± 180	2.4	1.116471e-03	*
91	lyxose	5220 ± 3300	21700 ± 11000	0.2	4.386555e-02	*
92	lysine	40400 ± 16000	16800 ± 6800	2.4	3.970661e-02	*
93	linolenic acid	7670 ± 5300	23500 ± 8200	0.3	4.378048e-02	*
94	linoleic acid	13400 ± 3700	72300 ± 19000	0.2	2.209777e-04	*
95	leucine	22600 ± 10000	27600 ± 37000	0.8	6.352053e-01
96	lathosterol	1260 ± 380	1820 ± 780	0.7	5.111521e-01
97	lanosterol	7560 ± 3200	1100 ± 270	6.9	2.099590e-04	*
98	lactic acid	33800 ± 36000	96400 ± 68000	0.4	1.121836e-01
99	isothreonic acid	694 ± 250	225 ± 23	3.1	7.265682e-03	*
100	isopalmitic acid	221 ± 54	277 ± 110	0.8	5.345139e-01
101	isonicotinic acid	5290 ± 1300	7560 ± 890	0.7	4.328466e-02	*
102	isolinoleic acid	1820 ± 680	3330 ± 970	0.5	6.041437e-02
103	isoleucine	18600 ± 4300	15300 ± 19000	1.2	3.374493e-01
104	inulotriose	9330 ± 17000	873 ± 270	10.7	2.643955e-01
105	inositol-4-monophosphate	1380 ± 920	1000 ± 510	1.4	7.162750e-01
106	inosine 5'-monophosphate	48.8 ± 23	26.8 ± 8.4	1.8	1.414086e-01
107	inosine	9070 ± 4000	1390 ± 700	6.5	6.015731e-04	*
108	indole-3-lactate	3980 ± 1300	11500 ± 6200	0.3	1.779021e-02	*
109	indole-3-acetate	1300 ± 490	1470 ± 390	0.9	6.059071e-01
110	idonic acid	932 ± 1800	111 ± 37	8.4	4.601789e-01
111	icosenoic acid	8290 ± 2700	19400 ± 7700	0.4	4.363893e-02	*
112	hypoxanthine	10200 ± 1300	6960 ± 2800	1.5	1.725837e-01
113	hydroxycarbamate	239 ± 49	255 ± 66	0.9	7.997020e-01
114	hydrocinnamic acid	36700 ± 15000	7090 ± 5000	5.2	5.392018e-03	*
115	homoserine	2480 ± 720	1220 ± 530	2.0	3.955232e-02	*
116	homocystine	1400 ± 670	454 ± 170	3.1	1.703185e-02	*
117	histidine	7230 ± 3100	3300 ± 2700	2.2	8.672444e-02
118	guanosine	1910 ± 650	228 ± 72	8.4	1.399952e-04	*
119	guanine	870 ± 300	549 ± 230	1.6	2.209671e-01
120	glycolic acid	6610 ± 1200	1270 ± 350	5.2	5.925788e-05	*
121	glycine	75400 ± 8900	32200 ± 14000	2.3	2.355071e-02	*
122	glycerol-beta-phosphate	134 ± 200	106 ± 30	1.3	9.087836e-01
123	glycerol-alpha-phosphate	5140 ± 730	3400 ± 510	1.5	9.312571e-03	*
124	glycerol-3-galactoside	3100 ± 4400	1940 ± 720	1.6	8.985190e-01
125	glycerol	26200 ± 9100	152000 ± 19000	0.2	2.641773e-03	*
126	glyceric acid	40400 ± 19000	8080 ± 5000	5.0	1.592740e-02	*
127	glutathione	52.6 ± 6.2	61 ± 9.2	0.9	2.173377e-01
128	glutaric acid	832 ± 330	436 ± 210	1.9	7.897122e-02
129	glutamine	5830 ± 4600	2500 ± 1700	2.3	2.546044e-01
130	glutamic acid	448000 ± 140000	46000 ± 22000	9.7	1.625052e-04	*
131	glucuronic acid	2640 ± 1900	1370 ± 540	1.9	2.087713e-01
132	glucose-6-phosphate	1080 ± 600	73.2 ± 37	14.8	1.593612e-02	*
133	glucose	165000 ± 130000	203000 ± 78000	0.8	4.419796e-01
134	gluconic acid	1210 ± 1400	539 ± 270	2.3	3.563316e-01
135	glucoheptose	817 ± 280	289 ± 38	2.8	1.307936e-02	*
136	gentisic acid	473 ± 450	346 ± 140	1.4	9.601100e-01
137	gamma-tocopherol	5820 ± 1100	15500 ± 2100	0.4	1.399952e-04	*
138	galacturonic acid	467 ± 390	277 ± 260	1.7	3.887958e-01
139	galactose-6-phosphate	1020 ± 710	46.6 ± 30	22.0	1.779021e-02	*
140	galactinol	4330 ± 8900	316 ± 230	13.7	3.887958e-01
141	fumaric acid	1980 ± 840	897 ± 230	2.2	2.448083e-02	*
142	fucose + rhamnose	25100 ± 13000	53700 ± 92000	0.5	1.000000e+00
143	fucose	6660 ± 3400	14400 ± 25000	0.5	9.560373e-01
144	fructose-6-phosphate	2680 ± 1600	137 ± 100	19.5	2.541104e-03	*
145	fructose 1 phosphate	108 ± 87	44 ± 53	2.4	2.507263e-01
146	fructose	12100 ± 14000	4510 ± 2600	2.7	3.171758e-01
147	ferulic acid	395 ± 200	774 ± 380	0.5	1.435826e-01
148	ethanolamine	3690 ± 1000	7320 ± 1300	0.5	6.035563e-03	*
149	erythrose	301 ± 57	178 ± 39	1.7	1.307936e-02	*
150	ergosterol	274 ± 71	546 ± 110	0.5	6.736772e-03	*
151	elaidic acid	7500 ± 2300	108000 ± 26000	0.1	2.212992e-05	*
152	dodecanol	627 ± 110	437 ± 25	1.4	4.017986e-02	*
153	dodecane	1830 ± 860	1420 ± 240	1.3	7.288161e-01
154	dihydroxyacetone	244 ± 200	235 ± 100	1.0	9.087836e-01
155	dihydrosphingosine	563 ± 260	1030 ± 340	0.5	6.041437e-02
156	dihydro-3-coumaric acid	11400 ± 11000	29200 ± 7900	0.4	4.034995e-02	*
157	digalacturonic acid	2780 ± 2900	819 ± 140	3.4	1.238937e-01
158	dehydroascorbic acid	1150 ± 1200	808 ± 270	1.4	8.821880e-01
159	daidzein	1280 ± 1500	341 ± 350	3.7	3.778230e-01
160	cytidine-5'-diphosphate	2140 ± 1100	1040 ± 300	2.1	1.232964e-01
161	cysteine-glycine	474 ± 310	438 ± 110	1.1	9.241550e-01
162	cysteine	461 ± 330	182 ± 200	2.5	1.997698e-01
163	creatinine	3380 ± 3000	1420 ± 730	2.4	2.424851e-01
164	conduritol-beta-epoxide	11400 ± 18000	5520 ± 11000	2.1	3.618835e-01
165	citrulline	5320 ± 5300	1910 ± 2100	2.8	1.323867e-01
166	citric acid	2950 ± 1900	2930 ± 1600	1.0	9.915867e-01
167	citramalic acid	267 ± 130	83.8 ± 33	3.2	1.593699e-02	*
168	cholic acid	1820 ± 1400	675 ± 580	2.7	1.542944e-01
169	cholesterol	70800 ± 19000	114000 ± 28000	0.6	4.454806e-02	*
170	catechin	129 ± 140	96.6 ± 76	1.3	8.429358e-01
171	capric acid	1430 ± 330	684 ± 330	2.1	4.528034e-02	*
172	caffeic acid	536 ± 130	510 ± 130	1.0	8.510191e-01
173	butyrolactam	520 ± 68	385 ± 140	1.3	1.435826e-01
174	beta-glutamic acid	7540 ± 2700	260 ± 130	29.1	3.447502e-05	*
175	beta-gentiobiose	2890 ± 3200	812 ± 560	3.6	2.083443e-01
176	beta-alanine	1130 ± 440	233 ± 86	4.9	2.641773e-03	*
177	benzoic acid	32800 ± 12000	6620 ± 1300	4.9	5.140967e-04	*
178	behenic acid	6350 ± 1400	8670 ± 2200	0.7	1.877774e-01
179	azelaic acid	248 ± 60	486 ± 150	0.5	2.807646e-02	*
180	aspartic acid	211000 ± 63000	28600 ± 16000	7.4	2.914770e-04	*
181	asparagine	11000 ± 6500	2780 ± 2200	3.9	6.386069e-02
182	ascorbic acid	107 ± 62	144 ± 44	0.7	3.670377e-01
183	arachidonic acid	2650 ± 240	11800 ± 1600	0.2	5.454787e-06	*
184	arachidic acid	14000 ± 4200	18600 ± 7200	0.7	5.111521e-01
185	arabitol	402 ± 610	270 ± 230	1.5	9.669955e-01
186	arabinose	62000 ± 74000	107000 ± 48000	0.6	1.999915e-01
187	aminomalonic acid	823 ± 150	442 ± 210	1.9	4.017986e-02	*
188	alpha ketoglutaric acid	1110 ± 1000	577 ± 360	1.9	5.560797e-01
189	allantoic acid	668 ± 230	852 ± 240	0.8	3.348913e-01
190	alanine-alanine	6960 ± 1500	1290 ± 590	5.4	1.953112e-03	*
191	alanine	155000 ± 79000	93200 ± 52000	1.7	2.547950e-01
192	adipic acid	358 ± 52	357 ± 130	1.0	9.034883e-01
193	adenosine-5-phosphate	4570 ± 2000	831 ± 340	5.5	1.953112e-03	*
194	adenosine	16800 ± 7900	2930 ± 750	5.7	2.589522e-03	*
195	adenine	9150 ± 6500	5580 ± 2100	1.6	4.736311e-01
196	5-methoxytryptamine	2020 ± 940	2570 ± 570	0.8	2.954582e-01
197	5-hydroxyindole-3-acetic acid	10200 ± 3400	31400 ± 16000	0.3	1.304679e-02	*
198	5-hydroxy-3-indoleacetic acid	2110 ± 850	6110 ± 2900	0.3	2.355071e-02	*
199	5'-deoxy-5'-methylthioadenosine	1590 ± 660	235 ± 57	6.8	1.625052e-04	*
200	5-aminovaleric acid	36600 ± 8600	19800 ± 28000	1.8	1.530199e-01
201	4-hydroxyphenylacetic acid	2920 ± 1400	1870 ± 400	1.6	2.507263e-01
202	4-hydroxybutyric acid	128 ± 69	294 ± 230	0.4	2.185125e-01
203	4-hydroxybenzoate	1290 ± 660	406 ± 170	3.2	2.448083e-02	*
204	3-phosphoglycerate	393 ± 130	81.2 ± 43	4.8	1.331035e-03	*
205	3-phenyllactic acid	231 ± 120	3300 ± 2200	0.1	1.035237e-03	*
206	3-hydroxybutanoic acid	685 ± 520	1270 ± 980	0.5	3.887958e-01
207	3-hydroxy-3-methylglutaric acid	137 ± 98	40.2 ± 13	3.4	1.201988e-01
208	3-aminoisobutyric acid	512 ± 130	272 ± 180	1.9	7.897122e-02
209	3,6-anhydrogalactose	1010 ± 440	1410 ± 230	0.7	2.507263e-01
210	3,4-dihydroxyphenylacetic acid	103 ± 34	159 ± 57	0.6	1.550860e-01
211	3,4-dihydroxyhydrocinnamic acid	4290 ± 3600	1520 ± 560	2.8	7.920584e-02
212	3,4-dihydroxybenzoic acid	3730 ± 1500	5090 ± 1400	0.7	2.507263e-01
213	2-monostearin	8930 ± 3700	17900 ± 3600	0.5	2.088921e-02	*
214	2-monopalmitin	6350 ± 2900	50100 ± 18000	0.1	3.133525e-04	*
215	2-monoolein	55200 ± 24000	89800 ± 48000	0.6	3.031932e-01
216	2-hydroxyglutaric acid	30400 ± 7600	2370 ± 1100	12.8	1.357692e-04	*
217	2-hydroxybutanoic acid	1590 ± 1200	1650 ± 420	1.0	6.695645e-01
218	1-monostearin	3210 ± 480	131000 ± 23000	0.0	1.112167e-07	*
219	1-monopalmitin	12000 ± 5100	111000 ± 25000	0.1	7.799400e-05	*
220	1-monoolein	111000 ± 64000	168000 ± 47000	0.7	2.506061e-01
221	1-methyladenosine	140 ± 45	492 ± 570	0.3	2.087713e-01
222	1-hexadecanol	450 ± 130	961 ± 630	0.5	1.176830e-01
223	713405 carbohydrate	29400 ± 25000	18700 ± 17000	1.6	4.293060e-01
224	1-(9Z-Octadecenoyl)-sn-glycero-3-phosphocholine	212000 ± 2e+05	2350000 ± 650000	0.1	6.599257e-04	*
225	17-Phenyltrinor-13,14-dihydroprostaglandin A2	87300 ± 19000	148000 ± 38000	0.6	4.378048e-02	*
226	1-Hexadecanoyl-sn-glycero-3-phosphocholine	104000 ± 40000	366000 ± 87000	0.3	3.624654e-03	*
227	1-Hexadecanoyl-sn-glycero-3-phosphoethanolamine	138000 ± 53000	950000 ± 170000	0.1	1.070077e-04	*
228	1H-Indole-3-carboxylic acid	0 ± 0	364000 ± 140000	0.0	2.591855e-05	*
229	1-Myristoyl-sn-glycero-3-phosphocholine	0 ± 0	31200 ± 6800	0.0	2.212992e-05	*
230	1-Octadecanoyl-sn-glycero-3-phosphocholine	0 ± 0	1800000 ± 680000	0.0	2.752726e-05	*
231	1-Octadecanoyl-sn-glycero-3-phosphoethanolamine	291000 ± 85000	737000 ± 280000	0.4	1.448279e-02	*
232	2-Amino-1-phenylethanol	424000 ± 170000	482000 ± 350000	0.9	9.669955e-01
233	3-Dehydrosphinganine	136000 ± 78000	652000 ± 210000	0.2	2.518620e-03	*
234	3-Hydroxykynurenine	406000 ± 76000	1920000 ± 670000	0.2	1.632405e-04	*
235	Adenosine, 5'-S-methyl-5'-thio-	489000 ± 150000	164000 ± 61000	3.0	5.974404e-03	*
236	Betaine	0 ± 0	2100000 ± 1200000	0.0	3.447502e-05	*
237	Deoxycholic acid	780000 ± 660000	748000 ± 430000	1.0	9.601100e-01
238	Dioctyl phthalate	202000 ± 71000	287000 ± 81000	0.7	2.506061e-01
239	D-Lysine	189000 ± 65000	202000 ± 79000	0.9	9.973824e-01
240	Equol	74900 ± 21000	292000 ± 51000	0.3	1.222317e-04	*
241	Genistein	85300 ± 82000	185000 ± 2e+05	0.5	3.221731e-01
242	Glycitein	1e+05 ± 88000	456000 ± 150000	0.2	1.561627e-02	*
243	HECOGENIN ACETATE	180000 ± 43000	178000 ± 77000	1.0	8.985190e-01
244	Indole-2-carboxylic acid	168000 ± 54000	182000 ± 65000	0.9	8.688274e-01
245	Jasmonic Acid	38500 ± 12000	231000 ± 93000	0.2	2.761150e-04	*
246	Kynurenic acid	131000 ± 13000	352000 ± 110000	0.4	6.015731e-04	*
247	L-Carnitine	0 ± 0	78300 ± 34000	0.0	2.525360e-04	*
248	L-Kynurenine	160000 ± 33000	851000 ± 480000	0.2	5.983213e-04	*
249	Monoolein	154000 ± 62000	168000 ± 88000	0.9	1.000000e+00
250	Nicotinamide adenine dinucleotide (NAD)	0 ± 0	166000 ± 68000	0.0	7.799400e-05	*
251	Nicotinic acid	538000 ± 36000	766000 ± 150000	0.7	1.923329e-02	*
252	Oleoyl ethylamide	426000 ± 160000	209000 ± 110000	2.0	1.412366e-01
253	OXYQUINOLINE	0 ± 0	220000 ± 130000	0.0	5.938536e-05	*
254	PC (7:0/8:0)	20500 ± 4300	121000 ± 33000	0.2	5.401261e-05	*
255	Pregnan-20-one, 17-(acetyloxy)-3-hydroxy-6-methyl-, (3b,5b,6a)-(B)	0 ± 0	1290000 ± 350000	0.0	1.173994e-05	*
256	Protoporphyrin IX	335000 ± 150000	487000 ± 180000	0.7	3.348913e-01
257	13-hydroxy-9Z,11E-octadecadienoic acid	0 ± 0	223000 ± 70000	0.0	2.212992e-05	*
258	3a,12b-Dihydroxy-5b-cholanoic acid -(B)	0 ± 0	444000 ± 220000	0.0	1.357692e-04	*
259	Cholic acid	573000 ± 170000	348000 ± 260000	1.6	1.725837e-01
260	Taurocholic acid	2e+05 ± 130000	278000 ± 3e+05	0.7	8.510191e-01
261	UDP-N-acetyl-D-galactosamine	0 ± 0	40600 ± 13000	0.0	3.447502e-05	*
262	1-Hexadecanoyl-2-octadecadienoyl-sn-glycero-3-phosphocholine	563000 ± 640000	0 ± 0	Inf	2.448083e-02	*
263	1-Octadecanoyl-sn-glycero-3-phosphocholine	419000 ± 1e+05	1800000 ± 680000	0.2	1.707130e-03	*
264	L-Alanyl-L-norleucine	176000 ± 110000	0 ± 0	Inf	3.628457e-04	*
265	Leu-Val	190000 ± 76000	0 ± 0	Inf	5.401261e-05	*
266	N-Palmitoylsphingosine	43400 ± 51000	0 ± 0	Inf	6.041437e-02
267	Palmityl-L-carnitine	46300 ± 25000	0 ± 0	Inf	2.284002e-04	*
268	Pregnan-20-one, 17-(acetyloxy)-3-hydroxy-6-methyl-, (3b,5b,6a)-(A)	1390000 ± 330000	0 ± 0	Inf	5.454787e-06	*
269	3a,12b-Dihydroxy-5b-cholanoic acid-(A)	464000 ± 130000	0 ± 0	Inf	1.569904e-05	*
270	Deoxythymidine monophosphate (dTMP)	64800 ± 50000	0 ± 0	Inf	1.305449e-03	*
Values are means ± SD, n=5. Means in a column with * are significantly different, P(adj) <0.05 between colonic cecal contents and feces.
